# Supplementary material for: Dataset for assessing the efficiency factors in Malaysian ports: Dry bulk terminal
Source: Data Brief. 2020 Jun 20;31:105858. doi: 10.1016/j.dib.2020.105858 (PMC7327813; doi:10.1016/j.dib.2020.105858)
Supplement: Supplementary file 1 [file mmc1.xlsx]

## Sheet: DATA SET
		1	2	3	4	5	6	7	8	9	10	11	12	13	14	15	16	17	18
		Sandakan Port	KK Port	Kudat Port	Labuan Port	Bintulu Port	Tg Manis	Kuching	Kuantan	Kemaman	Johor Port	Sarikei Port	Sibu Port	Tawau	Lahad Datu	Penang Port	Lumut	NorthPort	Westport
	Berth Utilization:
	Bulk berth multipurpose)	20	100	100	10	10	80	20	50	40	40	50	70	70	20	20	50	20	15
	Container berth	10			10	10	20	70	15	10	30	50	30	30		70	30	70	70
	Liquid chemical berth	70			80	80		10	20	50					80	10	20	10	15
	Passenger berth								15		30
	TOTAL	100	100	100	100	100	100	100	100	100	100	100	100	100	100	100	100	100	100
	Loading and unloading Activities
	Loading (To Vessel)	50	50	80	60	50	90	40	70	70	50	50	40	70	70	50	50	50	50
	Unloading (From Vessel)	50	50	20	40	50	10	60	30	30	50	50	60	30	30	50	50	50	50
		100	100	100	100	100	100	100	100	100	100	100	100	100	100	100	100	100	100
	Types of Cargo
	Dry bulk :
	Iron Ore	20	30	10	60		10	10	50	30	10	10	10	30	5	5	15	5	5
	Fertiliser	10	10	5	5			10	10	5	10	5	5	10	5	5	5	5	5
	Coal	10	5	5	5			10	5	5	10	5	5	10			5	5	5
	Maize	10	5	5	5	5		5		5	10	5	5	10		10		5	5
	Wheat	10	5	5		5		5		5	10	5	5	10		10	5	5	5
	TOTAL
	Break bulk :
	Steel pipes	-			5		5	5	15	15	15	5	5			10		20	5
	Iron and steel products	10	5		5		5	5	5	10	15	5	5			10	10	20	5
	CKD vehicles	-	5		5			5		5	15	5	5			20	20	10	30
	Heavy cargo	10	5			5		10	10	5	15	5	5			20	10	10	30
	Sawn timber	20	30	70	10	10	80	35	5	15		60	50	30	10		5	10
	LNG					75										10	25	5
	Palm oil														80				5
	TOTAL	100	100	100	100	100	100	100	100	100	110	110	100	100	100	100	100	100	100
	Labour and Machine utilization
	Labour	60	50	70	60	40	70	65	70	50	50	70	60	70	50	30	50	20	10
	Machines	40	50	30	40	60	30	35	30	50	50	30	40	30	50	70	50	80	90
	TOTAL	100	100	100	100	100	100	100	100	100	100	100	100	100	100	100	100	100	100
	Berth Size (m)	400	450	100	220	270	150	613	720	510	623	146	672	400	400	500	780	1491	1000
	TOTAL
	Material handling facilities
	Bucket wheel loading	10	10		15	10	10	5		20	15	10				5	10	10	5
	Clamshell grabs	15	10		15	10	5	5	5	10	15	15		10		5	10	10	5
	Loading spouts	15	10	5	20	20	5	10	5	10	15	15		10		5	10	10	5
	Mobile harbor cranes	20	20	5	15	20	20	20	35	20	15	20	30	30	10	25	30	30	30
	Conveyor	20	30	20	15	20	20	30	35	30	20	30	40	30	10	35	30	30	25
	Conventional labour oriented	20	20	70	20	20	40	30		10	20	10	30	10	10	15	10	10	10
	Pipelines														70
	grabs								10					10					10
	hooper								10							10
	cranes																		10
	TOTAL	100	100	100	100	100	100	100	100	100	100	100	100	100	100	100	100	100	100
	Transportation for Moving cargo
	Lorry	50	50	60	60	50	50	50	50	50	40	50	50	50	60	50	50	40	40
	Truck	50	50	40	40	50	50	50	50	50	40	50	50	50	40	50	50	40	40
	Railway										20							20	20
	TOTAL	100	100	100	100	100	100	100	100	100	100	100	100	100	100	100	100	100	100
	Trucking Efficiency
	< 15 minutes	40	40	30	40	40	10	10	5	20	70	40	40	30	60	60	10	70	90
	15 – 30 minutes	40	40	40	40	40	80	80	90	75	20	40	30	50	30	30	70	25	5
	> 30 minutes	20	20	30	20	20	10	10	5	5	10	20	30	20	10	10	20	5	5
	TOTAL	100	100	100	100	100	100	100	100	100	100	100	100	100	100	100	100	100	100
	Stockpile Location
	< 1km	40	30	30	30	40	30	10	5	30	20	30	20	30	60	40	30	50	80
	1km – 3km	40	20	30	30	40	40	10	70	50	60	30	30	30	10	30	20	30	5
	3km – 5km	10	30	30	30	10	10	60	10	10	10	30	40	30	10	10	30	10	5
	5km – 10km	10	10	10	5	5	10	20	10	5	10	5	5	5	10	10	20	10	5
	> 10km		10		5	5	10		5	5		5	5	5	10	10			5
	TOTAL	100	100	100	100	100	100	100	100	100	100	100	100	100	100	100	100	100	100
