# Supplementary material for: Dataset for assessing the efficiency factors in Malaysian ports: Dry bulk terminal
Source: Data Brief. 2020 Jun 20;31:105858. doi: 10.1016/j.dib.2020.105858 (PMC7327813; doi:10.1016/j.dib.2020.105858)
Supplement: Supplementary file 2 [file mmc2.xml]

<?xml version="1.0" encoding="utf-8" standalone="no"?>
<data>
  <datasets>
    <author>norlinda.rozar@umt.edu.my;lindarozar78@gmail.com</author>
    <type>1</type>
    <dataset>
      <name>Dry bulk terminal data set</name>
      <caption />
      <description>The data was collected from around Malaysian Ports of Dry Bulk Terminal using an online questionnaire distributed to 18 Ports through email. The spatial dispersion of respondents corresponds approximately to the structure of Malaysian Maritime Dry bulk terminal on Demographic. The data provides full responses from the head of the port management. Each respond assessed the level of efficiency toward competitiveness factors by percentage rate of 100%. </description>
      <filetype>
        <name />
      </filetype>
      <filesize />
      <source>0</source>
      <sourcename>Original Data</sourcename>
      <access>
        <type>1</type>
        <name>Data available in data repository</name>
        <reponame>Mendeley Data</reponame>
        <PersistentId>10.17632/jxj6dt54w6.1</PersistentId>
        <deeplinkurl>https://data.mendeley.com/datasets/jxj6dt54w6/1</deeplinkurl>
      </access>
    </dataset>
  </datasets>
</data>
